# Supplementary material for: Development of a Bioinspired Soft Robotic System for Teleoperated Endoscopic Surgery
Source: Cyborg Bionic Syst. 2025 Jun 12;6:0289. doi: 10.34133/cbsystems.0289 (PMC12159415; doi:10.34133/cbsystems.0289)
Supplement: Supplementary 1 — Figs. S1 to S7 Tables S1 and S2 Movies S1 to S5 [file cbsystems.0289.f1.zip]

Archive with 6 entries (6 files):
- Revised_Supporting Information.docx
- Supplementary Video S1.mp4
- Supplementary Video S2.mp4
- Supplementary Video S3.mp4
- Supplementary Video S4.mp4
- Supplementary Video S5.mp4
